# Supplementary material for: Cell-Cycle Dependent Expression of a Translocation-Mediated Fusion Oncogene Mediates Checkpoint Adaptation in Rhabdomyosarcoma
Source: PLoS Genet. 2014 Jan 16;10(1):e1004107. doi: 10.1371/journal.pgen.1004107 (PMC3894165; doi:10.1371/journal.pgen.1004107)
Supplement: Table S2 — Putative Pax3:Foxo1a binding sites of Checkpoint Adaptation related genes. (XLSX) [file pgen.1004107.s006.xlsx]

## Sheet: Table S2
		Table S2. Putative Pax3:Foxo1a binding sites of Checkpoint Adaptation related genes
				using BED file from PMID 20663909 **		use raw file		use raw file
						analyzed by MACS ***		analyzed by Enriched Region Detection
				putative PAX3:FOXO1A biding site*
		H2AFX	chr11	-548156		-409625		-409644
		BORA	chr13	324170		-174020		324167
		PLK1	chr16	1458590		173849		546828
		GSG2	chr17	-915722		88953		248632
		SURVIVIN	chr17	-2235655		-92620		-92640
		CDC25B	chr20	334436		-1537		-192993
		* (-) means that putative site is 3’ side from transcript site.
		(+) means that putative site is 5’ promoter side from transcript site.
		** http://dl.dropbox.com/u/109152545/P3F%20Sites%20Cao.bed
		*** MACS = Model-based Analysis of ChIP-Seq
				using hits from PMID 11863357
				putative PAX3:FOXO1A biding site
		H2AFX	chr11	60381
		BORA	chr13	-1037973
		PLK1	chr16	-122892
		GSG2	chr17	185027
		SURVIVIN	chr17	1180083
		CDC25B	chr20	365739
